# Supplementary material for: Association of erythropoietin gene polymorphism (rs1617640 C>T/G) with diabetic retinopathy in Type 2 diabetes mellitus patients of Punjabi population in Pakistan
Source: PLoS One. 2025 Nov 6;20(11):e0336014. doi: 10.1371/journal.pone.0336014 (PMC12591492; doi:10.1371/journal.pone.0336014)
Supplement: S1 Data — (ZIP) [file pone.0336014.s003.zip]

Archive with 4 entries (3 files):
- Supplementary_Data/
- Supplementary_Data/S1 Data_Supplementary data_SPSS data.docx
- Supplementary_Data/S2 Data_Epo data_ExcelSheet.xlsx
- Supplementary_Data/S3 Data_Sequences_MSA.txt
