# Supplementary material for: Association of erythropoietin gene polymorphism (rs1617640 C>T/G) with diabetic retinopathy in Type 2 diabetes mellitus patients of Punjabi population in Pakistan
Source: PLoS One. 2025 Nov 6;20(11):e0336014. doi: 10.1371/journal.pone.0336014 (PMC12591492; doi:10.1371/journal.pone.0336014)
Supplement: S1 Data — (ZIP) [file pone.0336014.s003.zip › Supplementary_Data/S2 Data_Epo data_ExcelSheet.xlsx]

## Sheet: Sheet1
Groups	TT	GG	CC	CT	CG	TG	CTG	Genotyping
1	1	0	0	0	0	0	0	1
1	1	0	0	0	0	0	0	1			Groups	1=case; 2=control
1	1	0	0	0	0	0	0	1			TT	0=Absent; 1=Present
1	1	0	0	0	0	0	0	1			GG	0=Absent; 1=Present
1	1	0	0	0	0	0	0	1			CC	0=Absent; 1=Present
1	1	0	0	0	0	0	0	1			CT	0=Absent; 1=Present
1	1	0	0	0	0	0	0	1			CG	0=Absent; 1=Present
1	1	0	0	0	0	0	0	1			TG	0=Absent; 1=Present
1	1	0	0	0	0	0	0	1			CTG	0=Absent; 1=Present
1	1	0	0	0	0	0	0	1			Genotyping	1=TT; 2=GG; 3=CC; 4=CT; 5=CG; 6=TG; 7=CTG
1	1	0	0	0	0	0	0	1
1	1	0	0	0	0	0	0	1
1	1	0	0	0	0	0	0	1
1	1	0	0	0	0	0	0	1
1	1	0	0	0	0	0	0	1
1	1	0	0	0	0	0	0	1
1	1	0	0	0	0	0	0	1
1	1	0	0	0	0	0	0	1
1	1	0	0	0	0	0	0	1
1	1	0	0	0	0	0	0	1
1	1	0	0	0	0	0	0	1
1	0	1	0	0	0	0	0	2
1	0	1	0	0	0	0	0	2
1	0	1	0	0	0	0	0	2
1	0	1	0	0	0	0	0	2
1	0	1	0	0	0	0	0	2
1	0	1	0	0	0	0	0	2
1	0	1	0	0	0	0	0	2
1	0	1	0	0	0	0	0	2
1	0	1	0	0	0	0	0	2
1	0	1	0	0	0	0	0	2
1	0	1	0	0	0	0	0	2
1	0	1	0	0	0	0	0	2
1	0	1	0	0	0	0	0	2
1	0	1	0	0	0	0	0	2
1	0	1	0	0	0	0	0	2
1	0	1	0	0	0	0	0	2
1	0	1	0	0	0	0	0	2
1	0	1	0	0	0	0	0	2
1	0	1	0	0	0	0	0	2
1	0	1	0	0	0	0	0	2
1	0	1	0	0	0	0	0	2
1	0	1	0	0	0	0	0	2
1	0	1	0	0	0	0	0	2
1	0	1	0	0	0	0	0	2
1	0	1	0	0	0	0	0	2
1	0	1	0	0	0	0	0	2
1	0	1	0	0	0	0	0	2
1	0	0	1	0	0	0	0	3
1	0	0	1	0	0	0	0	3
1	0	0	1	0	0	0	0	3
1	0	0	1	0	0	0	0	3
1	0	0	1	0	0	0	0	3
1	0	0	1	0	0	0	0	3
1	0	0	1	0	0	0	0	3
1	0	0	1	0	0	0	0	3
1	0	0	1	0	0	0	0	3
1	0	0	1	0	0	0	0	3
1	0	0	1	0	0	0	0	3
1	0	0	1	0	0	0	0	3
1	0	0	1	0	0	0	0	3
1	0	0	1	0	0	0	0	3
1	0	0	1	0	0	0	0	3
1	0	0	1	0	0	0	0	3
1	0	0	1	0	0	0	0	3
1	0	0	1	0	0	0	0	3
1	0	0	1	0	0	0	0	3
1	0	0	1	0	0	0	0	3
1	0	0	1	0	0	0	0	3
1	0	0	1	0	0	0	0	3
1	0	0	1	0	0	0	0	3
1	0	0	1	0	0	0	0	3
1	0	0	1	0	0	0	0	3
1	0	0	1	0	0	0	0	3
1	0	0	1	0	0	0	0	3
1	0	0	1	0	0	0	0	3
1	0	0	1	0	0	0	0	3
1	0	0	1	0	0	0	0	3
1	0	0	0	1	0	0	0	4
1	0	0	0	1	0	0	0	4
1	0	0	0	1	0	0	0	4
1	0	0	0	1	0	0	0	4
1	0	0	0	1	0	0	0	4
1	0	0	0	1	0	0	0	4
1	0	0	0	1	0	0	0	4
1	0	0	0	1	0	0	0	4
1	0	0	0	1	0	0	0	4
1	0	0	0	1	0	0	0	4
1	0	0	0	0	1	0	0	5
1	0	0	0	0	1	0	0	5
1	0	0	0	0	1	0	0	5
1	0	0	0	0	1	0	0	5
1	0	0	0	0	0	1	0	6
1	0	0	0	0	0	1	0	6
1	0	0	0	0	0	0	1	7
1	0	0	0	0	0	0	1	7
1	0	0	0	0	0	0	1	7
1	0	0	0	0	0	0	1	7
2	0	0	1	0	0	0	0	3
2	0	0	1	0	0	0	0	3
2	0	0	1	0	0	0	0	3
2	0	0	1	0	0	0	0	3
2	0	0	1	0	0	0	0	3
2	0	0	1	0	0	0	0	3
2	0	0	1	0	0	0	0	3
2	0	0	1	0	0	0	0	3
2	0	0	1	0	0	0	0	3
2	0	0	1	0	0	0	0	3
2	0	0	1	0	0	0	0	3
2	0	0	1	0	0	0	0	3
2	0	0	1	0	0	0	0	3
2	0	0	1	0	0	0	0	3
2	0	0	1	0	0	0	0	3
2	0	0	1	0	0	0	0	3
2	0	0	1	0	0	0	0	3
2	0	0	1	0	0	0	0	3
2	0	0	1	0	0	0	0	3
2	0	0	1	0	0	0	0	3
2	0	0	1	0	0	0	0	3
2	0	0	1	0	0	0	0	3
2	0	0	1	0	0	0	0	3
2	0	0	1	0	0	0	0	3
2	0	0	1	0	0	0	0	3
2	0	0	1	0	0	0	0	3
2	0	0	1	0	0	0	0	3
2	0	0	1	0	0	0	0	3
2	0	0	1	0	0	0	0	3
2	0	0	1	0	0	0	0	3
2	0	0	1	0	0	0	0	3
2	0	0	1	0	0	0	0	3
2	0	0	1	0	0	0	0	3
2	0	0	1	0	0	0	0	3
2	0	0	1	0	0	0	0	3
2	0	0	1	0	0	0	0	3
2	0	0	1	0	0	0	0	3
2	0	0	1	0	0	0	0	3
2	0	0	1	0	0	0	0	3
2	0	0	1	0	0	0	0	3
2	0	0	1	0	0	0	0	3
2	0	0	1	0	0	0	0	3
2	0	0	1	0	0	0	0	3
2	0	0	1	0	0	0	0	3
2	0	0	1	0	0	0	0	3
2	0	0	1	0	0	0	0	3
2	0	0	1	0	0	0	0	3
2	0	0	1	0	0	0	0	3
2	0	0	1	0	0	0	0	3
2	0	0	1	0	0	0	0	3
2	0	0	1	0	0	0	0	3
2	0	0	1	0	0	0	0	3
2	0	0	1	0	0	0	0	3
2	0	0	1	0	0	0	0	3
2	0	0	1	0	0	0	0	3
2	0	0	1	0	0	0	0	3
2	0	0	1	0	0	0	0	3
2	0	0	1	0	0	0	0	3
2	0	0	1	0	0	0	0	3
2	0	0	1	0	0	0	0	3
2	0	0	1	0	0	0	0	3
2	0	0	1	0	0	0	0	3
2	0	0	1	0	0	0	0	3
2	0	0	1	0	0	0	0	3
2	0	0	1	0	0	0	0	3
2	0	0	1	0	0	0	0	3
2	0	0	1	0	0	0	0	3
2	0	0	1	0	0	0	0	3
2	0	0	1	0	0	0	0	3
2	0	0	1	0	0	0	0	3
2	0	0	1	0	0	0	0	3
2	0	0	1	0	0	0	0	3
2	0	0	1	0	0	0	0	3
2	0	0	1	0	0	0	0	3
2	0	0	1	0	0	0	0	3
2	0	0	1	0	0	0	0	3
2	0	0	1	0	0	0	0	3
2	0	0	1	0	0	0	0	3
2	0	0	1	0	0	0	0	3
2	0	0	1	0	0	0	0	3
2	0	0	1	0	0	0	0	3
2	0	0	1	0	0	0	0	3
2	0	0	1	0	0	0	0	3
2	0	0	1	0	0	0	0	3
2	0	0	1	0	0	0	0	3
2	0	0	1	0	0	0	0	3
2	0	0	1	0	0	0	0	3
2	0	0	1	0	0	0	0	3
2	0	0	1	0	0	0	0	3
2	0	0	1	0	0	0	0	3
2	0	0	0	1	0	0	0	4
2	0	0	0	1	0	0	0	4
2	0	0	0	1	0	0	0	4
1	1	0	0	0	0	0	0	1
1	1	0	0	0	0	0	0	1
1	1	0	0	0	0	0	0	1
1	1	0	0	0	0	0	0	1
1	1	0	0	0	0	0	0	1
1	1	0	0	0	0	0	0	1
1	1	0	0	0	0	0	0	1
1	1	0	0	0	0	0	0	1
1	1	0	0	0	0	0	0	1
1	1	0	0	0	0	0	0	1
1	1	0	0	0	0	0	0	1
1	1	0	0	0	0	0	0	1
1	1	0	0	0	0	0	0	1
1	1	0	0	0	0	0	0	1
1	1	0	0	0	0	0	0	1
1	1	0	0	0	0	0	0	1
1	1	0	0	0	0	0	0	1
1	1	0	0	0	0	0	0	1
1	1	0	0	0	0	0	0	1
1	1	0	0	0	0	0	0	1
1	1	0	0	0	0	0	0	1
1	0	1	0	0	0	0	0	2
1	0	1	0	0	0	0	0	2
1	0	1	0	0	0	0	0	2
1	0	1	0	0	0	0	0	2
1	0	1	0	0	0	0	0	2
1	0	1	0	0	0	0	0	2
1	0	1	0	0	0	0	0	2
1	0	1	0	0	0	0	0	2
1	0	1	0	0	0	0	0	2
1	0	1	0	0	0	0	0	2
1	0	1	0	0	0	0	0	2
1	0	1	0	0	0	0	0	2
1	0	1	0	0	0	0	0	2
1	0	1	0	0	0	0	0	2
1	0	1	0	0	0	0	0	2
1	0	1	0	0	0	0	0	2
1	0	1	0	0	0	0	0	2
1	0	1	0	0	0	0	0	2
1	0	1	0	0	0	0	0	2
1	0	1	0	0	0	0	0	2
1	0	1	0	0	0	0	0	2
1	0	1	0	0	0	0	0	2
1	0	1	0	0	0	0	0	2
1	0	1	0	0	0	0	0	2
1	0	1	0	0	0	0	0	2
1	0	1	0	0	0	0	0	2
1	0	1	0	0	0	0	0	2
1	0	0	1	0	0	0	0	3
1	0	0	1	0	0	0	0	3
1	0	0	1	0	0	0	0	3
1	0	0	1	0	0	0	0	3
1	0	0	1	0	0	0	0	3
1	0	0	1	0	0	0	0	3
1	0	0	1	0	0	0	0	3
1	0	0	1	0	0	0	0	3
1	0	0	1	0	0	0	0	3
1	0	0	1	0	0	0	0	3
1	0	0	1	0	0	0	0	3
1	0	0	1	0	0	0	0	3
1	0	0	1	0	0	0	0	3
1	0	0	1	0	0	0	0	3
1	0	0	1	0	0	0	0	3
1	0	0	1	0	0	0	0	3
1	0	0	1	0	0	0	0	3
1	0	0	1	0	0	0	0	3
1	0	0	1	0	0	0	0	3
1	0	0	1	0	0	0	0	3
1	0	0	1	0	0	0	0	3
1	0	0	1	0	0	0	0	3
1	0	0	1	0	0	0	0	3
1	0	0	1	0	0	0	0	3
1	0	0	1	0	0	0	0	3
1	0	0	1	0	0	0	0	3
1	0	0	1	0	0	0	0	3
1	0	0	1	0	0	0	0	3
1	0	0	1	0	0	0	0	3
1	0	0	1	0	0	0	0	3
1	0	0	0	1	0	0	0	4
1	0	0	0	1	0	0	0	4
1	0	0	0	1	0	0	0	4
1	0	0	0	1	0	0	0	4
1	0	0	0	1	0	0	0	4
1	0	0	0	1	0	0	0	4
1	0	0	0	1	0	0	0	4
1	0	0	0	1	0	0	0	4
1	0	0	0	1	0	0	0	4
1	0	0	0	1	0	0	0	4
1	0	0	0	0	1	0	0	5
1	0	0	0	0	1	0	0	5
1	0	0	0	0	1	0	0	5
1	0	0	0	0	1	0	0	5
1	0	0	0	0	0	1	0	6
1	0	0	0	0	0	1	0	6
1	0	0	0	0	0	0	1	7
1	0	0	0	0	0	0	1	7
1	0	0	0	0	0	0	1	7
1	0	0	0	0	0	0	1	7
2	0	0	1	0	0	0	0	3
2	0	0	1	0	0	0	0	3
2	0	0	1	0	0	0	0	3
2	0	0	1	0	0	0	0	3
2	0	0	1	0	0	0	0	3
2	0	0	1	0	0	0	0	3
2	0	0	1	0	0	0	0	3
2	0	0	1	0	0	0	0	3
2	0	0	1	0	0	0	0	3
2	0	0	1	0	0	0	0	3
2	0	0	1	0	0	0	0	3
2	0	0	1	0	0	0	0	3
2	0	0	1	0	0	0	0	3
2	0	0	1	0	0	0	0	3
2	0	0	1	0	0	0	0	3
2	0	0	1	0	0	0	0	3
2	0	0	1	0	0	0	0	3
2	0	0	1	0	0	0	0	3
2	0	0	1	0	0	0	0	3
2	0	0	1	0	0	0	0	3
2	0	0	1	0	0	0	0	3
2	0	0	1	0	0	0	0	3
2	0	0	1	0	0	0	0	3
2	0	0	1	0	0	0	0	3
2	0	0	1	0	0	0	0	3
2	0	0	1	0	0	0	0	3
2	0	0	1	0	0	0	0	3
2	0	0	1	0	0	0	0	3
2	0	0	1	0	0	0	0	3
2	0	0	1	0	0	0	0	3
2	0	0	1	0	0	0	0	3
2	0	0	1	0	0	0	0	3
2	0	0	1	0	0	0	0	3
2	0	0	1	0	0	0	0	3
2	0	0	1	0	0	0	0	3
2	0	0	1	0	0	0	0	3
2	0	0	1	0	0	0	0	3
2	0	0	1	0	0	0	0	3
2	0	0	1	0	0	0	0	3
2	0	0	1	0	0	0	0	3
2	0	0	1	0	0	0	0	3
2	0	0	1	0	0	0	0	3
2	0	0	1	0	0	0	0	3
2	0	0	1	0	0	0	0	3
2	0	0	1	0	0	0	0	3
2	0	0	1	0	0	0	0	3
2	0	0	1	0	0	0	0	3
2	0	0	1	0	0	0	0	3
2	0	0	1	0	0	0	0	3
2	0	0	1	0	0	0	0	3
2	0	0	1	0	0	0	0	3
2	0	0	1	0	0	0	0	3
2	0	0	1	0	0	0	0	3
2	0	0	1	0	0	0	0	3
2	0	0	1	0	0	0	0	3
2	0	0	1	0	0	0	0	3
2	0	0	1	0	0	0	0	3
2	0	0	1	0	0	0	0	3
2	0	0	1	0	0	0	0	3
2	0	0	1	0	0	0	0	3
2	0	0	1	0	0	0	0	3
2	0	0	1	0	0	0	0	3
2	0	0	1	0	0	0	0	3
2	0	0	1	0	0	0	0	3
2	0	0	1	0	0	0	0	3
2	0	0	1	0	0	0	0	3
2	0	0	1	0	0	0	0	3
2	0	0	1	0	0	0	0	3
2	0	0	1	0	0	0	0	3
2	0	0	1	0	0	0	0	3
2	0	0	1	0	0	0	0	3
2	0	0	1	0	0	0	0	3
2	0	0	1	0	0	0	0	3
2	0	0	1	0	0	0	0	3
2	0	0	1	0	0	0	0	3
2	0	0	1	0	0	0	0	3
2	0	0	1	0	0	0	0	3
2	0	0	1	0	0	0	0	3
2	0	0	1	0	0	0	0	3
2	0	0	1	0	0	0	0	3
2	0	0	1	0	0	0	0	3
2	0	0	1	0	0	0	0	3
2	0	0	1	0	0	0	0	3
2	0	0	1	0	0	0	0	3
2	0	0	1	0	0	0	0	3
2	0	0	1	0	0	0	0	3
2	0	0	1	0	0	0	0	3
2	0	0	1	0	0	0	0	3
2	0	0	1	0	0	0	0	3
2	0	0	1	0	0	0	0	3
2	0	0	0	1	0	0	0	4
2	0	0	0	1	0	0	0	4
2	0	0	0	1	0	0	0	4
1	1	0	0	0	0	0	0	1
1	1	0	0	0	0	0	0	1
1	1	0	0	0	0	0	0	1
1	1	0	0	0	0	0	0	1
1	1	0	0	0	0	0	0	1
1	1	0	0	0	0	0	0	1
1	1	0	0	0	0	0	0	1
1	1	0	0	0	0	0	0	1
1	1	0	0	0	0	0	0	1
1	1	0	0	0	0	0	0	1
1	1	0	0	0	0	0	0	1
1	1	0	0	0	0	0	0	1
1	1	0	0	0	0	0	0	1
1	1	0	0	0	0	0	0	1
1	1	0	0	0	0	0	0	1
1	1	0	0	0	0	0	0	1
1	1	0	0	0	0	0	0	1
1	1	0	0	0	0	0	0	1
1	1	0	0	0	0	0	0	1
1	1	0	0	0	0	0	0	1
1	1	0	0	0	0	0	0	1
1	0	1	0	0	0	0	0	2
1	0	1	0	0	0	0	0	2
1	0	1	0	0	0	0	0	2
1	0	1	0	0	0	0	0	2
1	0	1	0	0	0	0	0	2
1	0	1	0	0	0	0	0	2
1	0	1	0	0	0	0	0	2
1	0	1	0	0	0	0	0	2
1	0	1	0	0	0	0	0	2
1	0	1	0	0	0	0	0	2
1	0	1	0	0	0	0	0	2
1	0	1	0	0	0	0	0	2
1	0	1	0	0	0	0	0	2
1	0	1	0	0	0	0	0	2
1	0	1	0	0	0	0	0	2
1	0	1	0	0	0	0	0	2
1	0	1	0	0	0	0	0	2
1	0	1	0	0	0	0	0	2
1	0	1	0	0	0	0	0	2
1	0	1	0	0	0	0	0	2
1	0	1	0	0	0	0	0	2
1	0	1	0	0	0	0	0	2
1	0	1	0	0	0	0	0	2
1	0	1	0	0	0	0	0	2
1	0	1	0	0	0	0	0	2
1	0	1	0	0	0	0	0	2
1	0	1	0	0	0	0	0	2
1	0	0	1	0	0	0	0	3
1	0	0	1	0	0	0	0	3
1	0	0	1	0	0	0	0	3
1	0	0	1	0	0	0	0	3
1	0	0	1	0	0	0	0	3
1	0	0	1	0	0	0	0	3
1	0	0	1	0	0	0	0	3
1	0	0	1	0	0	0	0	3
1	0	0	1	0	0	0	0	3
1	0	0	1	0	0	0	0	3
1	0	0	1	0	0	0	0	3
1	0	0	1	0	0	0	0	3
1	0	0	1	0	0	0	0	3
1	0	0	1	0	0	0	0	3
1	0	0	1	0	0	0	0	3
1	0	0	1	0	0	0	0	3
1	0	0	1	0	0	0	0	3
1	0	0	1	0	0	0	0	3
1	0	0	1	0	0	0	0	3
1	0	0	1	0	0	0	0	3
1	0	0	1	0	0	0	0	3
1	0	0	1	0	0	0	0	3
1	0	0	1	0	0	0	0	3
1	0	0	1	0	0	0	0	3
1	0	0	1	0	0	0	0	3
1	0	0	1	0	0	0	0	3
1	0	0	1	0	0	0	0	3
1	0	0	1	0	0	0	0	3
1	0	0	1	0	0	0	0	3
1	0	0	1	0	0	0	0	3
1	0	0	0	1	0	0	0	4
1	0	0	0	1	0	0	0	4
1	0	0	0	1	0	0	0	4
1	0	0	0	1	0	0	0	4
1	0	0	0	1	0	0	0	4
1	0	0	0	1	0	0	0	4
1	0	0	0	1	0	0	0	4
1	0	0	0	1	0	0	0	4
1	0	0	0	1	0	0	0	4
1	0	0	0	1	0	0	0	4
1	0	0	0	0	1	0	0	5
1	0	0	0	0	1	0	0	5
1	0	0	0	0	1	0	0	5
1	0	0	0	0	1	0	0	5
1	0	0	0	0	0	1	0	6
1	0	0	0	0	0	1	0	6
1	0	0	0	0	0	0	1	7
1	0	0	0	0	0	0	1	7
1	0	0	0	0	0	0	1	7
1	0	0	0	0	0	0	1	7
2	0	0	1	0	0	0	0	3
2	0	0	1	0	0	0	0	3
2	0	0	1	0	0	0	0	3
2	0	0	1	0	0	0	0	3
2	0	0	1	0	0	0	0	3
2	0	0	1	0	0	0	0	3
2	0	0	1	0	0	0	0	3
2	0	0	1	0	0	0	0	3
2	0	0	1	0	0	0	0	3
2	0	0	1	0	0	0	0	3
2	0	0	1	0	0	0	0	3
2	0	0	1	0	0	0	0	3
2	0	0	1	0	0	0	0	3
2	0	0	1	0	0	0	0	3
2	0	0	1	0	0	0	0	3
2	0	0	1	0	0	0	0	3
2	0	0	1	0	0	0	0	3
2	0	0	1	0	0	0	0	3
2	0	0	1	0	0	0	0	3
2	0	0	1	0	0	0	0	3
2	0	0	1	0	0	0	0	3
2	0	0	1	0	0	0	0	3
2	0	0	1	0	0	0	0	3
2	0	0	1	0	0	0	0	3
2	0	0	1	0	0	0	0	3
2	0	0	1	0	0	0	0	3
2	0	0	1	0	0	0	0	3
2	0	0	1	0	0	0	0	3
2	0	0	1	0	0	0	0	3
2	0	0	1	0	0	0	0	3
2	0	0	1	0	0	0	0	3
2	0	0	1	0	0	0	0	3
2	0	0	1	0	0	0	0	3
2	0	0	1	0	0	0	0	3
2	0	0	1	0	0	0	0	3
2	0	0	1	0	0	0	0	3
2	0	0	1	0	0	0	0	3
2	0	0	1	0	0	0	0	3
2	0	0	1	0	0	0	0	3
2	0	0	1	0	0	0	0	3
2	0	0	1	0	0	0	0	3
2	0	0	1	0	0	0	0	3
2	0	0	1	0	0	0	0	3
2	0	0	1	0	0	0	0	3
2	0	0	1	0	0	0	0	3
2	0	0	1	0	0	0	0	3
2	0	0	1	0	0	0	0	3
2	0	0	1	0	0	0	0	3
2	0	0	1	0	0	0	0	3
2	0	0	1	0	0	0	0	3
2	0	0	1	0	0	0	0	3
2	0	0	1	0	0	0	0	3
2	0	0	1	0	0	0	0	3
2	0	0	1	0	0	0	0	3
2	0	0	1	0	0	0	0	3
2	0	0	1	0	0	0	0	3
2	0	0	1	0	0	0	0	3
2	0	0	1	0	0	0	0	3
2	0	0	1	0	0	0	0	3
2	0	0	1	0	0	0	0	3
2	0	0	1	0	0	0	0	3
2	0	0	1	0	0	0	0	3
2	0	0	1	0	0	0	0	3
2	0	0	1	0	0	0	0	3
2	0	0	1	0	0	0	0	3
2	0	0	1	0	0	0	0	3
2	0	0	1	0	0	0	0	3
2	0	0	1	0	0	0	0	3
2	0	0	1	0	0	0	0	3
2	0	0	1	0	0	0	0	3
2	0	0	1	0	0	0	0	3
2	0	0	1	0	0	0	0	3
2	0	0	1	0	0	0	0	3
2	0	0	1	0	0	0	0	3
2	0	0	1	0	0	0	0	3
2	0	0	1	0	0	0	0	3
2	0	0	1	0	0	0	0	3
2	0	0	1	0	0	0	0	3
2	0	0	1	0	0	0	0	3
2	0	0	1	0	0	0	0	3
2	0	0	1	0	0	0	0	3
2	0	0	1	0	0	0	0	3
2	0	0	1	0	0	0	0	3
2	0	0	1	0	0	0	0	3
2	0	0	1	0	0	0	0	3
2	0	0	1	0	0	0	0	3
2	0	0	1	0	0	0	0	3
2	0	0	1	0	0	0	0	3
2	0	0	1	0	0	0	0	3
2	0	0	1	0	0	0	0	3
2	0	0	0	1	0	0	0	4
2	0	0	0	1	0	0	0	4
2	0	0	0	1	0	0	0	4
